# Supplementary material for: Magnesium and boron isotope evidence for the generation of arc magma through serpentinite-mélange melting
Source: Natl Sci Rev. 2024 Oct 17;12(1):nwae363. doi: 10.1093/nsr/nwae363 (PMC12089755; doi:10.1093/nsr/nwae363)
Supplement: nwae363_Supplemental_Files [file nwae363_supplemental_files.zip]

Archive with 2 entries (2 files):
- NSR_MS-2024-1041 SI Dataset.xlsx
- NSR_MS-2024-1041 Supporting Information.docx
