# Supplementary material for: Magnesium and boron isotope evidence for the generation of arc magma through serpentinite-mélange melting
Source: Natl Sci Rev. 2024 Oct 17;12(1):nwae363. doi: 10.1093/nsr/nwae363 (PMC12089755; doi:10.1093/nsr/nwae363)
Supplement: nwae363_Supplemental_Files [file nwae363_supplemental_files.zip › NSR_MS-2024-1041 SI Dataset.xlsx]

## Sheet: Data in Fig.1
Major and trace element compositions of SSI arc magmas and forearc serpentinites from Pearce et al. (1995, 2000)
SSI arc lavas
Sample no.	SSB12.1	SSC34.2	SSC35.4	SSF1.3	SSL12.1	SSM1.3	SSR1.3	SSS5.4	SSS15.1	SST6.3	SST7.1	SSW6.3	SSW9.3
Location	Bellingshausen	Candlemas	Candlemas	Freezland	Leskov	Montague	Bristol	Saunders	Saunders	S. Thule	S. Thule	Visikoi	Visikoi
Latitude	-59.4183			-59.0291	-56.6728	-58.5133	-59.035	-57.7702	-57.8075	-59.4564	-59.4558	-56.7016	-56.6885
Longitude	-27.0916			-26.7246	-28.0971	-26.2755	-26.5781	-26.4787	-26.3913	-27.3273	-27.3182	-27.1607	-27.1921
Rock type	Th	LKTh	LKTh	CA	CA	LKTh	LKTh	Th	Th	Th	Th	Th	Th
Major elements (wt.%)
SiO2	54.72	50.34	50.88	59.85	58.07	48.96	49	51.87	52.65	51.37	53.31	53.64	52
TiO2	0.81	0.66	0.5	0.7	0.73	0.43	0.56	0.94	1	0.68	0.73	1.35	1.19
Al2O3	16.03	18.81	18.24	16.68	17.51	15.6	19.43	15.99	15.08	16.15	16.44	14.54	15.76
Fe2O3	11.57	10.27	9.48	7.9	7.39	9.69	10.55	11.49	11.86	11.25	10.95	13.96	12.41
MnO	0.19	0.19	0.2	0.13	0.16	0.16	0.18	0.19	0.2	0.22	0.2	0.21	0.2
MgO	3.89	6.27	6.34	2.61	3.82	10.83	5.89	5.51	6.02	6.19	5.11	4.19	5.32
CaO	9.47	11.7	11.5	6.67	7.91	13.24	12.41	10.67	10.54	11.47	10.38	8.86	10.27
Na2O	2.97	1.68	1.76	3.81	2.93	1.3	1.5	2.38	2.18	2.19	2.57	2.72	2.49
K2O	0.45	0.12	0.1	1.08	0.84	0.09	0.1	0.3	0.35	0.29	0.44	0.56	0.49
P2O5	0.11	0.03	0.02	0.16	0.12	0.02	0.04	0.09	0.1	0.06	0.1	0.13	0.12
LOI	-	0.18	1.23	0.66	0.29	-	-	-	-	-	-	-	-
Total	100.21	100.25	100.25	100.25	99.77	100.32	99.66	99.43	99.98	99.87	100.23	100.16	100.25
	0.571477	0.70774	0.72623	0.567184	0.672168	0.815945	0.688907	0.655425	0.668143	0.685777	0.64925	0.543487	0.629683
Trace elements (ug/g)
Cs	0.43	0.17	0.03	0.65	0.68	0.24	0.05	0.44	0.52	0.28	0.17	0.44	0.34
Ba	74	29	34	209	180	24	33	68	82	68	96	122	107
Rb	10.1	2.7	0.9	21.9	18.7	3.7	1.7	8.4	10.4	7.6	9.5	14.1	12.5
Sr	144	120	108	179	197	106	142	111	120	142	144	135	14
Y	23.3	13.3	11.9	34.2	24.8	10.1	12.7	18.8	22.8	15.9	20.5	32.8	28.9
Zr	63.3	19.2	21.3	95.9	81.5	16.9	20.1	43.2	55.1	30.6	48.2	82.1	77.3
Nb	0.86	0.21	0.19	1.9	1.96	0.21	0.23	0.56	0.69	0.66	0.91	1.09	0.96
Sc	35.8	41.2	39.9	25.4	26.3	54.2	40.3	39.4	45.1	40.3	36.2	45.5	40.8
V	301	303	240	116	215	279	275	363	334	255	227	412	304
Cr	19	33	62	20	31	329	31	65	96	44	48	9	17
Co	32	36	34	19	19	48.1	41	31	33	39.2	35	36.4	38
Ni	12	26	27	10	16	66	14	19	21	21	17	9	13
Cu	112	133	164	77	20	60	75	177	97	136	70	203	316
Zn	87	73	68	73	68	58	70	79	85	76	79	112	92
La	3.26	1.1	0.9	6.4	6.19	0.78	1.1	2.15	2.61	2.23	3.07	5.05	4.05
Ce	9.38	2.84	2.81	17.32	14.88	2.13	3.09	5.76	7.25	6.34	8.82	13.91	11.74
Pr	1.45	0.56	0.52	2.51	2.17	0.41	0.52	0.92	1.2	1.04	1.36	2.1	1.83
Nd	7.65	2.97	2.84	12.16	10.53	2.39	3.1	5.22	6.56	5.15	7.13	10.2	9.57
Sm	2.35	1.06	1.11	3.66	2.78	0.86	1.13	1.74	2.24	1.64	2.21	3.36	3
Eu	0.83	0.53	0.46	1.17	0.95	0.36	0.5	0.68	0.82	0.62	0.76	1.24	1
Gd	3.02	1.52	1.47	4.28	3.15	1.28	1.7	2.37	3.05	2.1	2.66	4.31	3.95
Tb	0.56	0.29	0.3	0.79	0.6	0.21	0.3	0.43	0.53	0.39	0.44	0.82	0.71
Dy	3.61	2.05	1.93	4.89	3.88	1.56	2.07	2.94	3.69	2.72	3.25	5.23	4.52
Ho	0.78	0.5	0.42	1.03	0.89	0.32	0.44	0.65	0.77	0.61	0.66	1.1	1.04
Er	2.27	1.31	1.27	3.17	2.48	0.97	1.3	1.92	2.28	1.59	2.06	3.3	2.97
Tm	0.37	0.23	0.2	0.51	0.43	0.16	0.16	0.29	0.36	0.24	0.33	0.49	0.48
Yb	2.5	1.41	1.4	3.24	2.72	1.01	1.25	1.99	2.48	1.69	2.05	3.32	3.11
Lu	0.38	0.2	0.22	0.5	0.4	0.16	0.19	0.3	0.39	0.26	0.31	0.48	0.49
Hf	1.75	0.63	0.71	2.41	2.25	0.56	0.63	1.26	1.28	0.96	1.44	2.48	2.14
Ta	0.06	0.01	0.02	0.12	0.13	0.02	0.02	0.05	0.04	0.04	0.06	0.06	0.06
Pb	2.5	1.17	1.77	2.59	2.66	0.83	1.05	2.68	2.19	3.87	1.62	3.45	3.61
Th	0.67	0.1	0.12	1.56	1.68	0.14	0.15	0.37	0.4	0.51	0.83	1.1	0.84
U	0.22	0.06	0.05	0.46	0.43	0.06	0.08	0.12	0.16	0.17	0.25	0.26	0.27
CA, Calc-alkaline; LKTh, low-K tholeiitic; Th, tholeiitic
Dredged forearc peridotites
Sample No.	DR.52.11	DR.52.12	DR.54.10	DR.52.4	DR.52.5	DR.53.2	DR.53.3
Location	Forearc	Forearc	Forearc	Forearc	Forearc	Forearc	Forearc
Rock type	Hz	Hz	Trans.	Trans.	Dunite	Dunite	Dunite
Major elements (wt.%)
SiO2	43.58	45.66	46.3	45.08	43.28	46.6	46.26
TiO2	0.02	0.01	0.01	0.01	-	-	-
Al2O3	0.88	0.78	0.91	0.58	0.19	0.13	0.12
Fe2O3	9.36	10.07	10.34	10.84	10.63	10.28	10.27
MnO	0.11	0.08	0.07	0.15	0.08	0.07	0.13
MgO	41.23	42.74	41.31	41.53	46.54	41.36	42.29
CaO	4.46	1.05	0.68	1.66	0.17	0.32	0.49
Na2O	0.08	0.14	0.1	0.47	0.37	0.27	0.34
K2O	0.03	-	0.02	0.01	0.02	0.04	0.03
LOI	8.71	9.72	11.75	11.65	9.57	12.23	12.35
Total	100.11	100.6	99.75	100.53	101.35	99.17	99.93
Trace elements (ug/g)
Sc	10.6	7.4	10.1	10.9	3.8	3.9	3.7
Ti	108	63	78	77	16	8.4	13
Cr	2405	2134	2845	2633	1560	2439	2237
V	49	38	63	88	23	33	48
Ni	2059	2102	2443	2541	2607	2777	2589
Co	99	94	98	117	120	118	109
Cu	23	23	23	60	2	1	6
Zn	65	41	45	57	30	45	48
Ga	1.01	0.72	1.01	0.83	0.19	0.18	0.48
Rb	0.38	0.26	0.61	0.12	0.24	0.41	0.7
Sr	892	700	7	87	6	26	9
Y	0.43	0.24	0.43	0.85	0.27	0.11	0.65
Zr	0.06	0.08	0.29	0.3	0.25	0.16	0.46
Nb	n.d.	n.d.	0.036	n.d.	n.d.	n.d.	0.017
Ba	2.44	2.75	1.73	1.48	0.95	1.61	1.54
La	0.007	0.007	0.077	0.072	0.067	0.018	0.164
Ce	0.015	0.017	0.217	0.04	0.008	0.011	0.143
Pr	0.003	0.002	0.017	0.011	0.01	0.004	0.039
Nd	0.013	0.011	0.067	0.057	0.05	0.017	0.172
Sm	0.01	0.004	0.018	0.017	0.009	0.004	0.047
Eu	0.005	0.003	0.006	0.005	0.003	0.001	0.012
Gd	0.022	0.01	0.028	0.029	0.013	0.004	0.059
Tb	0.007	0.003	0.006	0.007	0.002	0.001	0.011
Dy	0.059	0.029	0.05	0.057	0.019	0.007	0.078
Ho	0.015	0.007	0.013	0.016	0.005	0.002	0.019
Er	0.05	0.028	0.043	0.058	0.017	0.009	0.059
Tm	0.01	0.005	0.007	0.011	0.004	0.002	0.01
Yb	0.067	0.04	0.061	0.07	0.025	0.014	0.07
Lu	0.012	0.008	0.01	0.013	0.005	0.003	0.013
Hf	n.d.	n.d.	n.d.	n.d.	n.d.	n.d.	n.d.
Ta	n.d.	n.d.	n.d.	n.d.	n.d.	n.d.	n.d.
Th	0.005	0.002	0.022	0.005	n.d.	0.003	0.02
U	0.666	0.931	0.725	0.986	0.926	1.15	1.161
B	71.4	103.6	93	109.4	93.4	116.7	116.2
Hz, harzburgite; Trans., transitional; Lhz, lherzolite
Pearce, J. A., Baker, P. E., Harvey, P. K. & Luff, I. W. Geochemical Evidence for Subduction Fluxes, Mantle Melting and Fractional Crystallization beneath the South Sandwich-Island Arc. J. Petrol. 36, 1073-1109 (1995).
Pearce, J. A., Barker, P. F., Edwards, S. J., Parkinson, I. J. & Leat, P. T. Geochemistry and tectonic significance of peridotites from the South Sandwich arc-basin system, South Atlantic. Contrib. Mineral. Petrol. 139, 36-53 (2000).

## Sheet: Data in Fig. 2
Data for Lesser Antilles Arc magmas and mantle from Teng et al. (2016)
Sample	87Sr/86Sr	143Nd/144Nd	δ26Mg	2SD	δ25Mg	2SD
Recent arc
06MT50*	0.704269	0.512744	−0.22	0.04	−0.12	0.03
06MT51*	0.704261	0.512766	−0.22	0.03	−0.11	0.02
06MT40*	0.704014	0.512832	−0.23	0.07	−0.10	0.07
06MT37	0.704986	0.512426	−0.19	0.05	−0.10	0.03
06MT18*	0.703931	0.512853	−0.19	0.07	−0.12	0.06
06MT28*	0.703901	0.512882	−0.20	0.07	−0.07	0.06
IAR*	0.703821	0.512951	−0.19	0.07	−0.09	0.06
06MT21*	0.705718	0.51241	−0.21	0.05	−0.10	0.04
06MT36*	0.706307	0.512293	−0.14	0.03	−0.07	0.02
06MT61*	0.703716	0.512818	−0.20	0.07	−0.12	0.06
06MT55*	0.704157	0.512782	−0.18	0.07	−0.07	0.06
06MT14*	0.705131	0.512616	−0.17	0.07	−0.10	0.06
06MT19*	0.70512	0.512612	−0.22	0.05	−0.10	0.04
06MT04*	0.704972	0.512629	−0.13	0.06	−0.07	0.04
06MT10*	0.705098	0.512558	−0.14	0.05	−0.05	0.04
06MT13*	0.70496	0.51265	−0.10	0.07	−0.06	0.06
06MT30*	0.704836	0.512627	−0.24	0.07	−0.13	0.06
06MT34*	0.70392	0.51291	−0.15	0.06	−0.07	0.04
06MT23*	0.703901	0.512921	−0.20	0.05	−0.11	0.03
06MT32	0.703867	0.512941	−0.20	0.04	−0.10	0.03
Intermediate arc
06MT60*	0.706689	0.512318	−0.18	0.07	−0.09	0.06
06MT71*	0.704936	0.512806	−0.14	0.03	−0.06	0.02
06MT69*	0.704831	0.512837	−0.14	0.07	−0.06	0.06
06MT54*	0.704092	0.512973	−0.15	0.07	−0.11	0.06
06MT53*	0.704014	0.512967	−0.13	0.05	−0.06	0.03
06MT68*	0.703701	0.51303	−0.19	0.05	−0.08	0.04
Mantle	0.70346	0.51301	-0.25	0.04
Teng, F. Z., Hu, Y. & Chauvel, C. Magnesium isotope geochemistry in arc volcanism. Proc. Natl. Acad. Sci. 113, 7082-7087 (2016).

## Sheet: Data in Fig. 3
Data for Lesser Antilles Arc magmas from Teng et al. (2016)
Sample	MgO, wt%	δ26Mg	2SD	δ25Mg	2SD
Recent arc
06MT50*	2.27	−0.22	0.04	−0.12	0.03
06MT51*	2.09	−0.22	0.03	−0.11	0.02
06MT40*	2.49	−0.23	0.07	−0.10	0.07
06MT37	4.36	−0.19	0.05	−0.10	0.03
06MT18*	2.78	−0.19	0.07	−0.12	0.06
06MT28*	2.58	−0.20	0.07	−0.07	0.06
IAR*	12.4	−0.19	0.07	−0.09	0.06
06MT21*	1.9	−0.21	0.05	−0.10	0.04
06MT36*	2.01	−0.14	0.03	−0.07	0.02
06MT61*	7.9	−0.20	0.07	−0.12	0.06
06MT55*	3.02	−0.18	0.07	−0.07	0.06
06MT14*	3.69	−0.17	0.07	−0.10	0.06
06MT19*	2.84	−0.22	0.05	−0.10	0.04
06MT04*	2.02	−0.13	0.06	−0.07	0.04
06MT10*	2.94	−0.14	0.05	−0.05	0.04
06MT13*	3.08	−0.10	0.07	−0.06	0.06
06MT30*	3.66	−0.24	0.07	−0.13	0.06
06MT34*	2.33	−0.15	0.06	−0.07	0.04
06MT23*	3.29	−0.20	0.05	−0.11	0.03
06MT32	3.3	−0.20	0.04	−0.10	0.03
Intermediate arc
06MT60*	2.75	−0.18	0.07	−0.09	0.06
06MT71*	3.8	−0.14	0.03	−0.06	0.02
06MT69*	5.25	−0.14	0.07	−0.06	0.06
06MT54*	4.76	−0.15	0.07	−0.11	0.06
06MT53*	2.85	−0.13	0.05	−0.06	0.03
06MT68*	6.47	−0.19	0.05	−0.08	0.04
Data for Lesser Antilles Arc magmas from Cooper et al. (2020)
B	Nb	δ11B
12.5832	3.05371	-0.728163
10.2951	4.02628	0.604224
13.906	3.65832	-1.30386
12.7304	3.67727	-0.970037
12.7304	3.67727	-2.19627
12.7304	3.67727	2.06405
11.7413	3.40484	0.730524
10.1174	3.03476	-2.18635
10.7891	3.22221	1.56113
10.7891	3.22221	2.20351
10.2572	2.4318	1.96766
10.2572	2.4318	0.644539
12.3647	2.42918	0.472888
13.4777	2.85971	1.48658
14.2449	2.77294	-1.36298
13.9817	2.79128	1.53732
13.0324	2.78162	1.84811
13.2285	2.70542	2.1546
13.8435	2.96132	0.738983
12.4178	3.25764	2.19442
3.03929	1.05428	1.96175
2.70779	1.03568	1.90054
11.5956	2.73996	5.93764
8.76026	2.48711	4.12131
8.76026	2.48711	3.94501
12.1722	3.83694	2.07463
34.5476	4.79937	3.24781
10.5865	2.78736	3.99995
34.5476	4.79937	3.5667
31.0902	8.93651	11.2087
25.6186	6.28391	9.1899
31.0902	8.93651	10.7572
24.2541	4.95459	10.2149
24.2541	4.95459	9.36928
29.2391	5.40055	10.6689
29.6633	5.38209	9.94236
17.2708	4.93299	7.45221
17.2708	4.93299	6.88678
16.4515	4.61999	8.54683
13.9471	3.8513	7.37591
30.5346	4.63012	10.427
22.1894	3.03906	8.88208
22.7564	5.94771	10.0829
22.0517	6.04735	10.1548
55.4544	3.96615	10.0296
55.4544	3.96615	8.22226
57.8099	4.79307	7.6667
53.7434	4.44885	8.12275
59.076	4.14964	10.123
67.59	3.39592	7.5201
43.1862	6.38462	4.66983
39.8511	5.73868	4.72729
39.8511	5.73868	4.98475
45.6216	6.37051	2.99529
47.4627	5.60795	5.4351
47.4627	5.60795	5.38208
37.9956	5.54203	4.43082
55.7067	6.57316	4.74517
55.7067	6.57316	4.08216
45.3868	4.8746	5.83045
45.3868	4.8746	4.76269
50.8176	5.6222	5.38078
37.4571	20.8543	4.70306
37.4571	20.8543	3.78881
33.9271	4.85731	3.38676
52.4037	5.6459	2.28239
114.638	6.52529	1.26332
108.465	6.37153	1.46134
111.672	6.23318	0.854068
121.755	5.89086	0.517098
121.755	5.89086	0.611028
11.9707	2.95001	7.1292
23.3936	2.75461	7.80923
23.3936	2.75461	6.83022
10.2441	4.77042	-2.67171
9.78284	3.77622	-0.0913505
10.3832	3.69514	-0.311578
10.4349	4.0661	0.565227
10.4349	4.0661	-2.84996
8.01584	1.54574	-0.760674
7.08695	1.61849	3.42219
39.5663	15.3447	5.08457
43.5379	14.4611	4.34956
44.9797	14.1757	3.59684
44.9797	14.1757	4.81762
7.3501	1.67794	-0.309363
8.7796	1.7499	3.27407
8.70873	1.65201	-2.72565
8.10392	1.39854	2.15983
Data for SSI magmas from Tonarini et al. (2011)
B	Nb	δ11B
4.8	0.18	12.2
8.1	0.47	12.1
8.4	2	13.5
8.3	0.17	14.6
3.2	0.22	15.6
20	0.87	16.7
8.1	0.75	15.9
18	0.69	15.6
19.5	0.56	16
12.1	0.5	16.1
17.3	0.7	16.1
13.4	0.5	15.4
13.3	0.78	15.1
18.2	1.11	17.6
8.5	0.91	13.7
Teng, F. Z., Hu, Y. & Chauvel, C. Magnesium isotope geochemistry in arc volcanism. Proc. Natl. Acad. Sci. 113, 7082-7087 (2016).
Cooper, G. F. et al. Variable water input controls evolution of the Lesser Antilles volcanic arc. Nature 582, 525-529 (2020).
Tonarini, S., Leeman, W. P. & Leat, P. T. Subduction erosion of forearc mantle wedge implicated in the genesis of the South Sandwich Island (SSI) arc: Evidence from boron isotope systematics. Earth Planet. Sci. Lett. 301, 275-284 (2011).

## Sheet: Data in Fig. S3
Martin et al., 2020
Sample	Mineral	[B] (μg/g)	δ11B (‰)	2σ (‰)
COR16-61K
black matrix	atg/liz mix	11.6115	21.7739	0.705426
contact matrix/white	ctl	13.9286	19.106	1.19533
black matrix	n.d.	11.0595	21.702	0.327764
white area	atg/liz mix	8.4109	19.9934	0.681649
white area	n.d.	11.3247	19.9077	1.13012
white area	liz	11.1972	18.3647	1.26307
white area	n.d.	8.79549	16.5815	1.16583
white area	n.d.	9.76646	17.9639	1.15479
black matrix	atg/liz mix	9.97442	18.5641	1.03196
black matrix	atg/liz mix	5.90772	20.428	0.775597
black matrix	atg/liz mix	10.0909	19.1403	1.17854
COR16-23a
white area	di	37.0153	31.0244	1.22388
white area	di	41.4277	31.6994	1.67524
green matrix	atg	62.7646	33.42	0.991726
black area	atg	52.2274	33.7689	0.994899
green matrix	atg	21.5878	33.2349	0.85489
white area	di	6.26902	30.878	0.880942
white area	di	18.0213	32.0698	1.07098
white area	di	18.8549	33.1036	0.880455
white area	di	22.4241	33.2917	1.32581
black area	atg	49.1409	34.7265	1.10549
green matrix	atg	49.4429	33.9741	2.76507
COR16-8
white area	di	25.5128	15.8487	1.00546
white area	di	29.3212	15.5675	1.02315
matrix	liz	12.1173	12.38	0.69512
white area	di	31.1048	15.5271	1.01964
matrix	liz	29.5834	15.688	1.29237
matrix	liz	31.4652	16.1399	0.675326
matrix	liz	33.2275	13.8577	0.561908
matrix	atg	38.9019	14.457	1.27553
COR16-11
matrix	ctl	38.8594	20.2484	1.35946
matrix	atg	59.5774	15.2375	0.371435
matrix	n.d.	75.2414	20.0078	0.400849
matrix	ctl	34.6323	20.3848	0.9842
matrix	ctl	60.4553	16.4053	0.9842
matrix	n.d.	22.282	18.796	0.448038
matrix	ctl	58.3255	25.9074	1.03154
matrix	atg	53.5873	24.4981	1.0561
matrix	n.d.	47.2999	22.3817	1.04645
matrix	n.d.	33.2666	17.88	1.095
COR16-21
matrix	liz	29.5689	16.5052	1.05622
matrix	liz	30.3396	16.4987	0.847033
matrix	liz	28.3038	17.5387	1.00012
matrix	liz	28.2092	13.6637	0.903744
matrix	liz	27.872	17.1537	1.09623
matrix	liz	27.486	14.685	0.801118
Lanzo2-15-26
matrix	atg	36.8732	25.1123	1.46499
matrix	atg	20.093	29.582	1.0363
matrix	atg	28.4135	26.6071	0.955055
matrix	atg	53.1107	26.2728	0.324352
matrix	atg	23.4542	30.3705	0.655859
matrix	atg	22.7754	31.4742	0.985164
matrix	atg	44.7969	29.1995	1.02791
matrix	atg	36.6861	29.4237	1.01775
matrix	atg	50.9537	27.2944	1.16539
matrix	atg	44.0157	30.3591	1.10398
AR16-01f
matrix	atg	32.1312	25.0258	2.57496
matrix	atg	17.0639	25.2791	0.822721
matrix	atg	16.277	21.702	0.763884
matrix	atg	6.3078	21.9107	0.284644
matrix	atg	22.16	26.6163	1.89404
matrix	atg	19.9719	29.089	0.809434
matrix	atg	9.13143	24.8734	1.02551
matrix	atg	8.72701	22.8567	1.08096
matrix	atg	9.8338	26.5232	1.02038
matrix	atg	15.2617	22.7787	1.00677
matrix	atg	8.30907	17.8894	1.06246
matrix	atg	7.74606	17.8806	1.05216
USZ14-01
matrix	atg	29.2362	15.1969	0.714371
matrix	atg	32.5847	14.3075	0.759227
matrix	atg	49.4383	18.7513	0.607914
matrix	atg	15.947	11.5657	1.16847
matrix	atg	28.1212	12.2464	0.528192
Martin et al., 2020
Sample	Mineral	[B] (mg/g)	d11B (‰)	2σ (‰)
SN263
matrix	atg	7.93514	2.76348	1.04844
matrix	atg	6.19469	-4.13825	0.874888
matrix	atg	7.51545	-7.02634	0.806057
matrix	atg	6.71473	-8.07535	0.782905
matrix	atg	8.7412	-4.80457	0.607517
matrix	atg	5.72407	-4.85528	0.903894
matrix	atg	5.21338	-2.5445	1.13044
matrix	atg	4.82346	-1.05724	1.1134
matrix	atg	5.36072	-0.659877	1.0492
matrix	atg	5.99161	-0.939162	1.02091
matrix	atg	5.09928	-0.22153	1.04739
matrix	atg	4.73098	-5.82896	1.07215
matrix	atg	4.79287	-4.56574	1.114
MVE04-18-3
matrix	atg	35.9789	-1.51518	4.55641
matrix	atg	45.2514	-0.98492	5.05591
matrix	atg	35.8712	-4.35844	1.8147
matrix	atg	30.7199	2.81535	2.25618
matrix	atg	29.8925	-0.323752	1.54839
matrix	atg	25.286	3.34807	2.16939
matrix	atg	20.8103	4.88888	1.92906
matrix	atg	25.15	-4.40849	1.66924
matrix	atg	19.22	-11.7091	1.1999
matrix	atg	25.62	-11.5323	1.17993
matrix	atg	23.22	-8.12715	0.971907
matrix	atg	20.18	-2.48015	1.11658
matrix	atg	29.74	-5.39228	1.62073
matrix	atg	16.9287	-10.4678	1.88826
vein	atg	65.9872	-5.22328	3.15653
vein	atg	225.514	-7.57865	3.01012
vein	atg	254.09	-10.9961	1.40523
vein	atg	339.9	-5.16518	3.95123
vein	atg	50.9683	-3.64297	2.7247
vein	atg	33.8394	-0.0213673	1.53838
vein	atg	37.0981	-1.12448	2.61044
vein	atg	31.8447	0.288102	2.4037
vein	atg	24.6191	3.37499	2.12039
vein	atg	32.489	-3.39802	0.973217
vein	atg	144.343	-12.467	0.945968
vein	atg	20.0414	-1.93284	1.10049
vein	atg	20.5268	-1.55391	0.980559
vein	atg	19.5986	-2.94331	0.884565
vein	atg	25.5504	-5.44422	1.00631
vein	atg	17.56	-6.40417	1.35806
vein	atg	151.388	-11.7659	1.89969
MVE04-9-1
matrix	atg	6.37982	-4.71617	1.02969
matrix	atg	6.78093	-5.00268	1.06065
matrix	atg	7.25375	-6.72059	1.01665
matrix	atg	6.76267	-3.72218	0.969077
matrix	atg	6.16188	-4.34969	0.98312
matrix	atg	6.12808	-7.08143	1.0396
matrix	atg	6.24431	-5.70156	1.13298
matrix	atg	6.45679	-7.2235	1.05432
MVJ87-6-2
matrix	atg	9.83664	-5.59601	0.914926
matrix	atg	14.6655	-8.92143	0.99041
matrix	atg	14.0541	-8.33758	1.80842
matrix	atg	7.29094	-8.05834	0.935853
matrix	atg	13.9354	-8.81989	0.878542
matrix	atg	7.45708	-7.47449	1.17014
matrix	atg	7.64951	-10.1399	1.13387
matrix	atg	8.76646	9.6395	2.99554
matrix	atg	10.7359	7.36704	2.61749
matrix	atg	11.6866	9.74132	1.44486
matrix	atg	9.41517	6.30211	2.7774
matrix	atg	8.72941	-0.7186	1.64276
matrix	atg	9.95362	-0.271207	1.73221
matrix	atg	7.79664	-0.21368	1.6538
MVE06-7-4
matrix	atg	4.23055	-12.328	1.93627
matrix	atg	6.52107	-11.2351	1.85135
matrix	atg	5.18656	-12.2518	2.17593
matrix	atg	4.68519	-8.18227	2.54212
matrix	atg	3.6279	-4.09158	2.04889
matrix	atg	3.35853	-3.47453	1.92477
matrix	atg	3.71141	-0.92632	2.16741
matrix	atg	3.00627	0.749044	1.84326
matrix	atg	5.11214	-0.459706	2.28611
vein	atg	4.56519	-9.21282	1.67531
MVE12-74-1
contact vein	atg	7.54285	-3.24376	1.3
contact vein	atg	7.60504	-3.22063	1.4
contact vein	atg	15.6675	-5.95881	1.1
contact vein	atg	5.47575	-14.4191	1.92298
contact vein	atg	6.71207	-3.84967	1.55272
contact vein	atg	5.84175	1.53669	1.89628
matrix	atg	14.4183	-4.16679	1.3
matrix	atg	12.8142	-5.26583	2.1
matrix	atg	10.6782	-7.23804	1.8
vein	trm	6.1381	-12.4414	1.3
vein	trm	6.89314	-13.7755	0.7
vein	trm	9.85309	-13.5207	1.4
vein	trm	7.82135	-8.73525	2.17238
vein	trm	7.17308	-8.95639	1.89582
MVJ90-11-2
matrix	atg	1.57837	-10.6825	1.58102
matrix	atg	1.9685	-5.50839	1.31077
matrix	atg	1.39111	-7.39724	1.56575
matrix	atg	1.37519	-6.386	1.55184
matrix	atg	1.43902	-8.06746	1.62363
matrix	atg	1.25	-12.7981	1.57454
Martin, C., Flores, K. E., Vitale-Brovarone, A., Angiboust, S. & Harlow, G. E. Deep mantle serpentinization in subduction zones: Insight from in situ B isotopes in slab and mantle wedge serpentinites. Chem. Geol. 545, 119637 (2020).
Harvey et al., 2014
Sample	Lithology	[B] (mg/g)	d11B (‰)	2σ (‰)
1268a 2R2 27-35	Serpentinite	29	11.6	0.32
1268a 2R2 83-89	Serpentinite	36	15.93	0.24
1268a 4R1 44-55	Serpentinite	28	10.29	0.25
1268a 6R1 100-106	Serpentinite	26	10.16	0.37
1268a 8R1 108-114	Talc-altered serpentinite	12	13.47	0.74
1268a 10R1 35-41	Talc-altered serpentinite	3	10.73	2.97
1268a 12R1 41-46	Serpentinite	20	12.6	0.19
1268a 13R1 46-55	Serpentinite	24	9.25	0.35
1268a 15R3 38-44	Talc-altered serpentinite	4	18.17	0.4
1268a 16R2 88-94	Talc-altered serpentinite	5	12.5	3.7
1268a 18R3 87-93	Talc-altered serpentinite	5	12.1	2.3
1268a 18R3 100-110	Talc-altered serpentinite	3	9.65	0.99
1268a 19R4 61-67	Serpentinite	20	19.56	0.32
1268a 20R1 100-110	Serpentinite	27	16.87	0.3
1268a 23R3 92-98	Serpentinite	19	17.83	0.37
Harvey, J., Savov, I. P., Agostini, S., Cliff, R. A. & Walshaw, R. Si-metasomatism in serpentinized peridotite: The effects of talc-alteration on strontium and boron isotopes in abyssal serpentinites from Hole 1268a, ODP Leg 209. Geochimica et Cosmochimica Acta 126, 30-48, (2014).
Yamada et al., 2019
Sample_#spot ID	Area	[B] (mg/g)	d11B (‰)	2σ (‰)
RM46_#01	Ring Mountain	49.5	7.2	0.6
RM46_#02	Ring Mountain	80.1	13.6	0.6
RM46_#03	Ring Mountain	64.5	17.5	0.6
BB42_#04	Baker Beach	53.1	20.5	0.5
BB42_#05	Baker Beach	49.5	18.3	0.5
BB42_#06	Baker Beach	34.3	15.3	0.5
CH09_#07	Communications Hill	19	14.3	0.5
CH09_#08	Communications Hill	14.7	14	0.6
CH10_#09	Communications Hill	70.4	20	0.4
ST11_#10	Santa Teresa	75.6	16.7	0.5
ST11_#11	Santa Teresa	141.9	16.6	0.4
ST11_#12	Santa Teresa	85.1	14.8	0.4
EP01_#13	Edgewood Park	97	19.6	0.5
EP01_#14	Edgewood Park	56.2	17.3	0.4
EP01_#15	Edgewood Park	73.7	18.7	0.4
EP02_#16	Edgewood Park	102	18.1	0.5
EP02_#17	Edgewood Park	239.4	24.4	0.4
EP02_#18	Edgewood Park	236.1	23.3	0.5
EP03_#19	Edgewood Park	21.9	0.6	0.5
EP03_#20	Edgewood Park	26.1	7.8	0.5
EP03_#21	Edgewood Park	19.7	5	0.5
CS07_#22	Crystal Spring	22.6	1.2	0.6
CS07_#23	Crystal Spring	15.5	3.9	4.4
KR23_#24	Kincaid Road	19.8	7.5	0.6
KR23_#25	Kincaid Road	13.9	4.5	0.6
KR24_#26	Kincaid Road	7.8	−0.7	0.7
KR24_#27	Kincaid Road	10.2	−4.4	0.7
KR24_#28	Kincaid Road	9.5	−3.8	0.8
KR26_#29	Kincaid Road	7.5	−12.0	0.7
KR26_#30	Kincaid Road	8	−4.9	0.7
KR26_#31	Kincaid Road	7.3	−10.8	0.8
KR27_#32	Kincaid Road	1.6	5.6	3.4
KR27_#33	Kincaid Road	11.4	8.5	0.6
KR27_#34	Kincaid Road	2.5	7.1	2.2
KR29_#35	Kincaid Road	55.5	4	0.5
KR29_#36	Kincaid Road	38.5	4.9	0.5
KR29_#37	Kincaid Road	32	6.3	0.5
NI37_#38	New Idria	13.5	−0.6	0.9
NI37_#39	New Idria	13.7	5	0.8
NI37_#40	New Idria	5.1	1.7	1.4
NI37_#41	New Idria	15.9	1.3	0.9
NI37_#42	New Idria	15.2	1.2	0.9
NI38_#43	New Idria	12.2	3.8	1
NI38_#44	New Idria	32.7	5.2	0.8
NI38_#45	New Idria	16.7	6.7	0.8
NI38_#46	New Idria	10.7	−4.0	0.8
NI38_#47	New Idria	18.3	8.3	1
NI39_#48	New Idria	3	6.9	2.1
NI39_#49	New Idria	29.8	4.5	1.1
NI39_#50	New Idria	15.3	8.8	1.1
NI39_#51	New Idria	11.4	8	1.2
Yamada, C., Tsujimori, T., Chang, Q. & Kimura, J.-I. Boron isotope variations of Franciscan serpentinites, northern California. Lithos 334-335, 180-189, (2019).
Benton et al., 2001
Sample identificationa	Depth (mbsf)	[B] (mg/g)	d11B (‰)	2σ (‰)
Serpentine matrix
05R-3, 054–056	32.75	25.6	20.6	0.3
13R-1, 138–140	107.45	6.6	10.8	0.5
28R-2, 112–114	227.6	12.7	16.4	0.3
36R-2, 132–134	305.85	16.6	11.3	0.3
02R-1, 002–004	5.53	33.4	19.8	0.2
05R-1, 037–039	33.37	25.3	14.2	0.2
07R-1, 014–017	52.24	23.3	14.2	0.3
13R-1, 053–055	107.03	23.5	12.9	0.3
15R-1, 027–029	125.77	31.2	13.1	0.7
18R-1, 138–140	155.38	30.9	15.2	0.6
01X-1, 026–028	0.26	81.1	11	0.2
06X-2, 033–035	21.51	29	14.2	0.3
Serpentinized peridotite clasts
04R-1, 027–030	20.4	57.5	25.3	0.3
05R-2, 062–072	30.82	43.3	21.8	0.3
08R-1, 090–093	59.43	20.4	5.4	0.3
15R-2, 022–023	126.63	23.2	14.8	0.3
16R-1, 019–023	135.73	12.7	10.8	0.3
18R-2, 113–114	157.54	21.6	10.4	0.3
22R-1, 041–043	170.53	6.8	14.9	0.4
26R-3, 103–104	210.54	15.5	14.7	0.3
33R-2, 082–083	276.33	17.6	11.9	0.7
Benton, L. D., Ryan, J. G. & Tera, F. Boron isotope systematics of slab fluids as inferred from a serpentine seamount, Mariana forearc. Earth Planet. Sci. Lett. 187, 273-282 (2001).
Liu et al., 2017
Sample	MgO (wt%)	δ26Mg (‰)
HLY 4-37	37.251	-0.04
HLY 4-63	32.854	-0.14
HLY 40-26	29.006	-0.04
HLY 40-53	45.694	-0.15
HLY 40-56	46.512	-0.18
HLY 4-3	31.147	-0.01
HLY 4-29	35.579	-0.05
HLY 40-43	38.264	-0.08
PS59 235-1	38.685	-0.14
PS59 235-4	28.86	-0.14
PS59 235-18	40.69	-0.13
PS59 235-40	34.426	-0.1
PS59 235-56	40.304	-0.09
PS59 235-82	43.123	-0.08
PS59 235-67	39.508	-0.12
PS59 235-68	25.668	-0.07
AII107 60-3	36.022	-0.07
AII107 60-4	38.164	-0.15
AII107 60-6	38.93	-0.09
AII107 60-68	40.459	-0.16
AII107 61-12	34.323	-0.03
AII107 60-31	32.587	0.03
AII107 61-82	39.304	-0.14
AII107 61-98	36.748	-0.2
AII107 63-28	35.731	-0.08
Pr 18-12	30.839	-0.14
Pr 18-30	40.361	-0.18
Pr 18-40	38.037	-0.21
Pr 19-4	42.113	-0.18
Pr 19-5	41.65	-0.16
Pr 19-47	37.514	-0.22
Pr 19-96	36.884	-0.21
Liu, P.-P., Teng, F.-Z., Dick, H. J. B., Zhou, M.-F. & Chung, S.-L. Magnesium isotopic composition of the oceanic mantle and oceanic Mg cycling. Geochimica et Cosmochimica Acta 206, 151-165, (2017).
Teng et al., 2010
Sample	Location	Rock type	MgO (wt%)	δ26Mg (‰)	2SD (‰)
New Mexico, USA
KH-1	Kilbourne Hole	Lherzolite	39.1	-0.26	0.08
Po-1	Potrillo	Lherzolite	38.3	-0.28	0.08
France
Fr-1	Massif Central	Lherzolite	38	-0.25	0.08
Australia
2728	Gambier	Lherzolite	43.43	-0.23	0.09
84438	Shadwell	Lherzolite		-0.27	0.09
Northern Tanzania
89-675	Lashaine	Harzburgite	45.3	-0.26	0.05
89-661	Lashaine	Lherzolite	47.7	-0.25	0.05
89-662	Lashaine	Dunite	48.8	-0.25	0.05
89-664	Lashaine	Harzburgite	46.9	-0.26	0.05
89-672	Lashaine	Dunite	49.6	-0.23	0.05
89-674	Lashaine	Lherzolite	44.9	-0.26	0.05
89-719	Lashaine	Harzburgite	46.6	-0.22	0.05
89-772	Olmani	Dunite	46.1	-0.23	0.08
89-773	Olmani	Harzburgite	49.1	-0.26	0.06
89-774	Olmani	Dunite	51.9	-0.22	0.06
89-777	Olmani	Wehrlite	48.2	-0.23	0.06
89-780	Olmani	Dunite	51	-0.26	0.06
LB-45	Labait	Lherzolite	38.7	-0.21	0.09
LB-49	Labait	Glimmerite		-0.26	0.06
North China craton
HY1-01	Kuandian	Harzburgite	44.5	-0.24	0.06
HY2-01	Kuandian	Lherzolite	41.7	-0.23	0.06
HY2-02	Kuandian	Lherzolite	40.2	-0.26	0.06
HY2-03	Kuandian	Lherzolite	41.2	-0.23	0.09
HY2-04	Kuandian	Lherzolite	40.7	-0.27	0.08
HY2-05	Kuandian	Harzburgite	45.8	-0.23	0.08
HY2-06	Kuandian	Lherzolite	38.4	-0.27	0.08
HY2-07	Kuandian	Lherzolite	38.4	-0.21	0.08
HY2-14	Kuandian	Lherzolite	42.4	-0.25	0.08
HY2-29	Kuandian	Lherzolite	38.6	-0.22	0.08
Teng, F.-Z. et al. Magnesium isotopic composition of the Earth and chondrites. Geochim. Cosmochim. Acta 74, 4150-4166 (2010).
Eom et al., 2022
Mantle peridotite	MgO (wt.%)	δ26Mg (‰)	2SE
FN01	43	-0.1	0.03
FN02	44.5	-0.07	0.02
FN03	44.2	-0.14	0.02
FN04	43.7	-0.08	0.02
FN05	44.5	-0.21	0.03
FN06	44.9	-0.31	0.02
FN07	44.4	-0.08	0.02
FN08	44.7	-0.08	0.03
FN09	43.1	-0.25	0.02
FN10	43.1	-0.39	0.03
FN11	42	-0.15	0.02
TN01	43.7	-0.13	0.02
TN04	43.8	-0.09	0.02
Eom, J. et al. The magnesium isotopic compositions of the crust and mantle: A study on the Oman ophiolite. Chemical Geology 606 (2022).
Wang et al., 2023
Sample	Seamount	Rock	MgO (wt%)	δ26Mg (‰)	2SD (‰)
Flank site
366U1498A3R2W 7/9	Fantangisña	Serpentinized peridotite	46.19	-0.27	0.04
366U1498B3R3W 46/53	Fantangisña	Serpentinized peridotite	47.78	-0.29	0.01
366U1498A3R3W 11/13	Fantangisña	Serpentinized peridotite	42.01	-0.12	0.05
366U1498B23R3W 10/13	Fantangisña	Serpentinized peridotite	45.88	-0.27	0.03
366U1493B7XCC 13/15	Asùt Tesoru	Serpentinized peridotite	47.59	-0.29	0.04
366U1493B9XCC 11/14	Asùt Tesoru	Serpentinized peridotite	44.84	-0.25	0.06
366U1498B9R1W 50/54	Fantangisña	Mature serpentinite	46.92	-0.25	0.05
366U1498B19R3IW 110/150	Fantangisña	Mature serpentinite	46.1	-0.23	0.07
366U1498B23R3W 1/4	Fantangisña	Mature serpentinite	43.83	-0.03	0.01
Summit site
366U1492A9F2W 37/41	Yinazao	Mature serpentinite	45.02	-0.29	0.05
366U1492B9F1W 2/6	Yinazao	Mature serpentinite	45.65	-0.23	0.04
366U1492C3F2W 40/42	Yinazao	Mature serpentinite	45.74	-0.22	0.05
366U1492C12F1W 13/18	Yinazao	Mature serpentinite	46.11	-0.22	0.04
366U1492C15F1W 56/59	Yinazao	Mature serpentinite	46.55	-0.24	0.04
366U1492C24F1W 61/65	Yinazao	Mature serpentinite	44.9	-0.26	0.04
366U1492C27F1W 36/40	Yinazao	Mature serpentinite	46.76	-0.21	0.01
366U1492B6F1W 125/130	Yinazao	Mature serpentinite	45.87	-0.21	0.03
366U1497A11GCCW 1/4	Fantangisña	Mature serpentinite	46.22	-0.23	0.03
366U1497A11GCCW 1/4-R	Fantangisña	Mature serpentinite	46.22	-0.24	0.03
366U1496A6F5W 20/23	Asùt Tesoru	Mature serpentinite	47.26	-0.28	0.02
366U1496B5F1W 108/109	Asùt Tesoru	Mature serpentinite	47.39	-0.24	0.02
366U1496B5F1W 125/129	Asùt Tesoru	Mature serpentinite	50.09	-0.26	0.02
366U1496A3F4W 20/21	Asùt Tesoru	Mature serpentinite	46.02	-0.25	0.04
366U1496C5R1W 15/17	Asùt Tesoru	Serpentinized peridotite	44.39	-0.26	0.08
366U1496C7R1W 6/8	Asùt Tesoru	Serpentinized peridotite	45.44	-0.26	0.01
Wang, Y. et al. Magnesium isotopic composition of the Mariana forearc serpentinite: Implications for Mg isotopic composition of the mantle wedge and Mg isotopic fractionation during mantle wedge serpentinization. Chemical Geology 624 (2023).
Li et al., 2024
Sample	Mud volcano	Rock	MgO (wt%)	δ26Mg	2SD
U1496C-5R-1W	Asùt Tesoru	Serpentinized peridotite	39.85	−0.23	0.04
U1498B-13R-3W	Fantangisña	Serpentinized peridotite	39.95	−0.23	0.04
U1498B-13R-3W	Fantangisña	Serpentinized peridotite	40.59	−0.27	0.03
U1492C-1H-4W	Yinazao	Liz-serpentinite	37.75	−0.19	0.03
U1498A-3R-2W	Fantangisña	Liz-serpentinite	39.51	−0.14	0.06
U1498B-3R-1W	Fantangisña	Liz-serpentinite	42.28	−0.23	0.06
U1498B-3R-1W	Fantangisña	Liz-serpentinite	38.8	−0.16	0.01
U1498B-3R-3W	Fantangisña	Liz-serpentinite	40.64	−0.13	0
U1498B-4R-1W	Fantangisña	Liz-serpentinite	39.53	−0.18	0.04
U1498B-6R-1W	Fantangisña	Liz-serpentinite	42.09	−0.22	0.02
U1498B-7R-4W	Fantangisña	Liz-serpentinite	38.64	−0.25	0
U1498B-21R-1W	Fantangisña	Liz-serpentinite	32.36	0.01	0.04
U1492C-8F-3W	Yinazao	Liz-serpentinite	38.26	−0.19	0.05
U1496A-3F-5W	Asùt Tesoru	Liz-serpentinite	38.35	−0.22	0.06
U1496A-6F-5W	Asùt Tesoru	Liz-serpentinite	38.9	−0.21	0.02
U1496A-6F-CCW	Asùt Tesoru	Liz-serpentinite	38.25	−0.22	0.04
U1496A-6F-CCW	Asùt Tesoru	Liz-serpentinite	38.39	−0.21	0.03
U1496B-5F-1W	Asùt Tesoru	Liz-serpentinite	39.15	−0.16	0
U1496B-10F-1W	Asùt Tesoru	Liz-serpentinite	41.53	−0.22	0.03
U1498A-9R-CCW	Fantangisña	Liz-serpentinite	38.32	−0.24	0.03
U1495A-4F-1W	Asùt Tesoru	Atg-serpentinite	40.1	−0.23	0.04
U1495A-4F-1W	Asùt Tesoru	Atg-serpentinite	40.13	−0.22	0.03
Li, X., Li, S., Zhang, Z., Zhong, Y. & Li, D.-Y. Magnesium isotopic fractionation during post-serpentinization alteration: Implications for arc and oceanic Mg cycles. Chemical Geology 648, doi:10.1016/j.chemgeo.2023.121866 (2024).

## Sheet: Data in Fig. S5
Compositions of endmember mixing components in Figure S5
Endmumber	[Sr]	[Nd]	87Sr/86Sr	143Nd/144Nd	Ref.
DMM	7.664	0.581	0.70263	0.51313	1
D-DMM	6.092	0.483	0.70219	0.51326	1
SSI Sediment	154.333	16.36	0.708737	0.51256	2
Data for SSI arc magma
Sample No.	87Sr/86Sr	143Nd/144Nd	Ref.
SSF2.1	0.70379	0.513041	3
SSK1.1	0.70387	0.513051	3
SSL4.2	0.70366	0.512975	3
SSM5.4	0.703829	0.513079	3
SSS10.1	0.704181	0.512999	3
SSS15.1	0.704126	0.512996	3
SSV12.1	0.70399	0.513014	3
SSV2.1	0.70385	0.513073	2
SSW1.1	0.70372	0.513052	3
SSZ5.5	0.70402	0.513084	3
SSZ83.4	0.703943	0.513013	2
SS.17.10	0.70397	0.513027	2
SS.18.11	0.512985	0.70408	2
SS.18.18	0.512979	0.704188	4
SS.18.3	0.512981	0.704048	4
SS.21.4	0.512964	0.704068	4
SS.12.7	0.51304	0.703968	4
SS.14.11	0.70378	0.513027	2
SS.15.2	0.7038	0.513033	2
SS.18.11	0.70408	0.512985	2
SS.24.5	0.70387	0.513062	2
SS.78.1	0.704008	0.513018	4
SS.87.19	0.704	0.513038	2
SS.92.1	0.70401	0.513035	2
SSC35.1	0.704098	0.512998	4
1. R. K. Workman, S. R. Hart, Major and trace element composition of the depleted MORB mantle (DMM). Earth Planet. Sci. Lett. 231, 53-72 (2005).
2. T. L. Barry, J. A. Pearce, P. T. Leat, I. L. Millar, A. P. le Roex, Hf isotope evidence for selective mobility of high-field-strength elements in a subduction setting: South Sandwich Islands. Earth Planet. Sci. Lett. 252, 223-244 (2006).
3. J. A. Pearce, P. E. Baker, P. K. Harvey, I. W. Luff, Geochemical evidence for subduction fluxes, mantle melting and fractional crystallization beneath the South Sandwich-Island Arc. J. Petrol. 36, 1073-1109 (1995).
4. S. Tonarini, W. P. Leeman, P. T. Leat, Subduction erosion of forearc mantle wedge implicated in the genesis of the South Sandwich Island (SSI) arc: Evidence from boron isotope systematics. Earth Planet. Sci. Lett. 301, 275-284 (2011).

## Sheet: Data in Fig. S6
Bulk compositions of sediment from the South Sandwich subduction zone and effective bulk compositions used in the pseudosection phase equilibrium modelling
		SiO2	TiO2	Al2O3	TFe2O3	FeO	MnO	MgO	CaO	Na2O	K2O	P2O5	H2O
OBC	wt.%	66.46	0.55	11.54	4.96	0	0.1	2.25	1.1	2.65	2.43	0.15	7.81
anhydrous	wt.%	72.169	0.597	12.531	5.386	0	0	2.443	1.194	2.878	2.639	0.163
EBC		SiO2	TiO2	Al2O3	O(Fe2O3)	FeO	MgO	CaO	Na2O	K2O	H2O
Fig. S6A	mol.%	70.297	0.438	7.193	0.197	3.948	3.548	1.023	2.717	1.639	9
Fig. S6B	mol.%	69.843	0.435	7.146	0.784	3.922	3.525	1.016	2.7	1.629	9
OBC, original bulk composition (Plank, 2014). EBC, effective bulk composition.
T. Plank, The Chemical Composition of Subducting Sediments, Treatise on Geochemistry (Second Edition), 607-629 (2014).
